# Supplementary material for: Lys63/Met1-hybrid ubiquitin chains are commonly formed during the activation of innate immune signalling
Source: Biochem Biophys Res Commun. 2016 Jun 3;474(3):452–61. doi: 10.1016/j.bbrc.2016.04.141 (PMC4880150; doi:10.1016/j.bbrc.2016.04.141)
Supplement: Supplementary file 1 [file mmc1.zip]

Archive with 5 entries (5 files):
- coi_disclosure-Christoph Emmerich.pdf
- coi_disclosure-Ian Kelsall.pdf
- coi_disclosure-Juanma Ortiz-Guerrero.pdf
- coi_disclosure-Philip Cohen.pdf
- coi_disclosure-Siddharth Bakshi.pdf
